# Supplementary material for: A Novel Pattern Recognition Method for Non-Destructive and Accurate Origin Identification of Food and Medicine Homologous Substances with Portable Near-Infrared Spectroscopy
Source: Molecules. 2025 Aug 30;30(17):3565. doi: 10.3390/molecules30173565 (PMC12430102; doi:10.3390/molecules30173565)
Supplement: Supplementary file 1 [file molecules-30-03565-s001.zip]

Archive with 4 entries (4 files):
- Data_Angelica dahurica.mat
- Data_Aurantii Fructus Immaturus.mat
- Data_Gastrodia elata.mat
- Data Description.txt
