# Supplementary material for: A Novel Pattern Recognition Method for Non-Destructive and Accurate Origin Identification of Food and Medicine Homologous Substances with Portable Near-Infrared Spectroscopy
Source: Molecules. 2025 Aug 30;30(17):3565. doi: 10.3390/molecules30173565 (PMC12430102; doi:10.3390/molecules30173565)
Supplement: Supplementary file 1 [file molecules-30-03565-s001.zip › Data Description.txt]

Each FMHS included samples from three different origins, with 70 samples collected from each source. 30 samples of each origin were obtained as external validation set samples one month later. Therefore, 1000 samples were collected from each source.
1-100 1st origin
101-200 2nd origin
201-300 3rd origin
